# Supplementary material for: Gene and Allele-Specific Expression Underlying the Electric Signal Divergence in African Weakly Electric Fish
Source: Mol Biol Evol. 2024 Feb 15;41(2):msae021. doi: 10.1093/molbev/msae021 (PMC10897887; doi:10.1093/molbev/msae021)
Supplement: msae021_Supplementary_Data [file msae021_supplementary_data.zip]

Archive with 15 entries (15 files):
- Cheng-MBE-efishtranscriptomes-Supplementary Fig. 5 Sig GO  terms in group3 genes.pdf
- Cheng-MBE-efishtranscriptomes-Supplementary Table 1 Up regulated genes.pdf
- Cheng-MBE-efishtranscriptomes-Supplementary Table 2 Down regulatedgenes.pdf
- Cheng-MBE-efishtranscriptomes-Supplementary Table 3 GO terms in up-regulatedgenes in EO.pdf
- Cheng-MBE-efishtranscriptomes-Supplementary Table 4 GO terms indown-regulated genes in EO.pdf
- Cheng-MBE-efishtranscriptomes-Supplementary Table 5 GO terms in group 5 and6.pdf
- Cheng-MBE-efishtranscriptomes-Supplementary Table 6 GO terms in group 3.pdf
- Cheng-MBE-efishtranscriptomes-Supplementary Table 7  Imbalanced alleles.pdf
- Cheng-MBE-efishtranscriptomes-Supplementary Table 8  Transcript sequence of KCNJ2 gene.pdf
- Cheng-MBE-efishtranscriptomes-Supplementary Table 9 KCNJ2 polyphen2.pdf
- Cheng-MBE-efishtranscriptomes-Supplementary Table 10 GO terms for AEI.pdf
- Cheng-MBE-efishtranscriptomes-Supplementary Fig. 1 Sig GO  terms in up regulated genes.pdf
- Cheng-MBE-efishtranscriptomes-Supplementary Fig. 2 Sig GO  terms in down regulated genes.pdf
- Cheng-MBE-efishtranscriptomes-Supplementary Fig. 3 All  clustersfrom LRT analysis-RT.pdf
- Cheng-MBE-efishtranscriptomes-Supplementary Fig. 4 Sig GO  terms in group 5 6 genes.pdf
